# Supplementary material for: Rapid Determination of 12 Classes of Per- and Polyfluoroalkyl Substances in Water Samples from Environmental Forensic Cases
Source: Molecules. 2024 Aug 16;29(16):3881. doi: 10.3390/molecules29163881 (PMC11356886; doi:10.3390/molecules29163881)
Supplement: Supplementary file 1 [file molecules-29-03881-s001.zip]

Archive with 1 entries (1 files):
- molecules-3130883-supplementary.pdf
